# Supplementary material for: The Effects of Experimental Whole-Body Burning on Histological Age-at-Death Estimation from Human Cortical Bone and Dental Cementum
Source: Biology (Basel). 2022 Oct 26;11(11):1569. doi: 10.3390/biology11111569 (PMC9687164; doi:10.3390/biology11111569)
Supplement: Supplementary file 1 [file biology-11-01569-s001.zip]

Archive with 1 entries (1 files):
- biology-1915129-supplementary.pdf
